# Supplementary material for: Fibular notch morphometry and its clinical importance on dry bones
Source: PLoS One. 2024 Aug 13;19(8):e0307387. doi: 10.1371/journal.pone.0307387 (PMC11321577; doi:10.1371/journal.pone.0307387)
Supplement: S1 File — (XLSX) [file pone.0307387.s001.xlsx]

## Sheet: Sayfa1
sample no	side	fibular notch width	fibular notch depth	fibular notch height	anterior facet length	posterior facet length	angle between anterior and posterior facet	angle between the anterior surface of the tibia and the intertubercular line
2	right	23.9625	3.4615	47.1415	10.357	16.672	152.309	69.5075
3	right	24.7695	2.721	46.522	7.1415	14.847	138.015	73.474
4	left	23.966	3.2945	45.469	9.023	13.1875	121.205	80.6925
5	right	24.5905	4.325	41.115	8.338	12.1425	115.71	73.5765
9	left	24.2965	3.252	32.303	9.894	12.304	131.589	69.9875
10	left	30.78	3.2675	32.3425	11.736	14.1595	144.8	77.245
11	left	21.9605	3.275	29.877	10.6265	12.816	142.122	73.07
13	right	21.9765	4.3145	35.523	11.959	15.647	138.055	77.759
14	right	23.178	4.4355	39.8005	9.5245	15.515	149.375	72.917
17	right	25.5425	2.4395	42.5615	9.4315	15.083	149.384	85.6665
18	left	21.372	3.3915	40.748	11.6805	13.336	147.377	77.113
19	left	23.3765	2.6935	39.617	10.8175	12.6805	129.512	70.6825
21	left	19.865	3.275	39.097	11.175	12.9325	133.144	74.0585
22	right	24.2885	3.452	47.414	12.371	15.9965	145.487	78.2995
23	right	24.279	4.2365	33.347	11.6325	12.967	151.337	71.0595
24	right	24.5695	3.536	44.5175	13.954	14.42	136.835	70.5515
25	right	24.717	4.2695	46.9715	11.181	15.951	140.357	72.58
26	left	20.715	3.3545	36.9995	7.793	14.708	129.781	77.335
27	left	26.504	4.358	40.847	10.043	15.2195	126.436	82.8005
28	left	23.694	3.3875	47.0275	8.1685	16.1505	144.788	72.183
29	right	23.656	3.3225	50.15	12.5975	13.6705	144.822	60.486
31	left	26.9525	3.594	38.871	8.1565	15.9315	154.602	81.8765
32	right	22.833	3.441	35.0745	8.9025	11.949	131.003	74.8525
33	left	26.417	3.699	41.9855	13.819	15.5115	152.734	84.2165
35	right	22.1465	2.485	42.3495	11.2265	14.496	161.747	71.328
38	right	20.054	4.3705	48.916	13.4715	10.795	115.848	75.306
40	left	23.981	4.5535	48.565	10.303	17.032	120.849	76.0035
41	left	20.8915	2.906	38.5025	9.0195	12.531	157.029	79.319
42	left	25.67	3.616	45.295	11.8315	12.7795	133.673	74.759
43	left	24.792	3.4715	43.121	12.0995	14.092	135.363	72.7365
44	right	23.744	3.945	44.567	10.1415	13.387	147.356	71.58
45	right	18.9765	2.813	41.9475	6.469	11.2605	150.685	74.8595
46	left	23.8415	3.913	39.1905	9.7505	15.678	144.337	75.053
47	left	22.443	3.6345	40.087	9.55	16.2235	137.228	74.499
48	left	22.127	3.951	45.9375	8.0625	14.871	146.21	76.038
49	right	23.145	3.28	43.0325	7.27	15.3715	160.799	89.9125
50	left	22.662	3.258	40.4475	9.8965	14.865	144.421	82.4015
51	left	23.234	3.896	45.592	9.397	14.457	141.173	70.489
52	left	22.541	2.68	45.2185	6.892	14.4225	136.552	70.175
53	left	21.5665	4.4525	47.462	8.9225	15.045	121.4	65.175
54	left	21.5995	2.529	39.2465	13.9045	16.0565	162.077	63.8395
55	right	20.406	3.7445	39.961	8.9365	11.8715	121.677	80.2225
56	right	20.229	4.971	38.8165	8.808	10.807	114.872	75.6535
57	right	22.001	3.0095	38.6145	7.79	12.9215	124.365	78.4155
58	left	25.0925	2.861	41.355	8.813	15.1155	140.839	79.435
61	right	23.183	4.079	43.8875	9.5875	16.417	129.839	79.8945
62	left	22.9225	4.442	40.435	11.1105	14.3565	136.282	65.3295
63	left	22.5445	3.759	40.4305	7.037	13.6175	142.058	76.941
64	left	19.626	3.741	40.675	9.8935	12.156	139.321	69.3335
67	left	22.0025	5.748	38.334	13.3675	13.6405	132.353	70.2575
68	left	20.3785	5.9855	37.8095	11.6505	11.397	128.736	83.892
69	right	19.9865	2.552	39.107	9.683	14.4155	160.149	80.495
70	left	24.358	2.3505	41.921	11.097	12.1615	157.505	83.7415
71	right	23.26	4.665	46.502	8.6635	14.4395	134.454	74.722
72	left	24.0275	3.7885	43.524	12.5555	15.652	152.038	78.3815
73	right	25.517	4.7295	41.2915	12.7245	15.406	140.03	74.2095
74	left	24.624	4.301	43.4095	13.69	16.6185	148.298	74.531
75	right	20.54	3.049	38.5055	9.537	11.169	121.889	80.8385
76	right	25.405	3.823	42.802	10.2405	12.5865	152.599	76.6425
77	right	24.288	3.4405	43.673	13.407	16.332	133.347	75.703
80	right	21.9515	4.078	43.0925	9.7405	12.6355	143.048	83.4305
81	right	21.8485	3.5515	42.683	8.753	12.0225	158.055	75.166
	left	21.7285	2.8125	42.2895	12.921	11.6655	158.128	79.6795
85	right	23.385	3.514	38.2325	11.7385	13.289	148.455	77.822
88	right	21.431	4.3325	36.9345	11.335	11.552	147.992	81.3985
90	left	21.697	2.5485	43.8495	11.6905	12.072	139.346	70.397
93	right	21.502	2.817	41.9665	9.5435	13.519	143.457	81.288
94	right	26.3975	2.322	42.7005	13.7265	14.472	153.68	81.6865
96	left	20.0445	2.4105	45.7465	8.0175	13.261	127.692	75.8955
97	right	21.486	2.572	44.4165	9.58	10.7035	138.846	74.153
98	left	24.3075	4.5125	46.6795	10.934	15.6065	139.886	77.437
101	right	24.5375	4.181	40.94	11.0905	12.5145	139.98	78.637
102	right	21.821	3.6495	39.4895	11.092	13.946	153.739	71.6275
103	right	22.138	2.654	43.0085	9.7855	17.282	142.909	74.3455
104	right	22.969	3.758	45.6465	14.592	12.6345	139.608	68.9765
105	left	22.107	4.7925	39.938	12.144	13.1505	129.595	62.255
